# Supplementary material for: A Cyclic BMP-2 Peptide Upregulates BMP-2 Protein-Induced Cell Signaling in Myogenic Cells
Source: Polymers (Basel). 2021 Jul 31;13(15):2549. doi: 10.3390/polym13152549 (PMC8347162; doi:10.3390/polym13152549)
Supplement: Supplementary file 1 [file polymers-13-02549-s001.zip]

Archive with 1 entries (1 files):
- polymers-1304902-SI.pdf
